# Supplementary material for: Association of birth weight, childhood obesity, and age at menarche with the risk of ovarian dysfunction: A mendelian randomization study
Source: PLoS One. 2024 Jul 18;19(7):e0306365. doi: 10.1371/journal.pone.0306365 (PMC11257363; doi:10.1371/journal.pone.0306365)
Supplement: S1 Data — (XLSX) [file pone.0306365.s001.xlsx]

## Sheet: Excel S1
Excel S1. All SNP information of birth weight, childhood obesity and age at menarche.
Exposure	SNP	EA	OA	Chr	Pos	Beta.exposure	Beta.outcome	SE.exposure	SE.outcome	Pval.exposure	Pval.outcome	Samplesize.exposure	EAF2	MAF	PVE	FSTAT
Birth weight	rs10818797	C	T	9	126020405	0.0345	0.092	0.0054	0.0634	1.2e-10	0.1467	139427	0.86	0.14	0.000292669	40.8173
	rs10872678	C	T	6	152039964	-0.0375	0.0619	0.0041	0.0492	6.9e-20	0.2083	143672	0.72	0.28	0.000581929	83.6544
	rs10935733	C	T	3	148622968	-0.0221	-0.0088	0.0039	0.0479	9.2e-09	0.8546	139426	0.41	0.41	0.000230256	32.1107
	rs111778406	G	A	7	72957570	0.0492	-0.0614	0.0075	0.1071	5.8e-11	0.566301	140932	0.932	0.068	0.000305257	43.033
	rs113086489	T	C	17	7171356	0.0307	0.0325	0.0038	0.0481	9.1e-16	0.499001	139426	0.44	0.44	0.00046791	65.2685
	rs11720108	T	C	3	123069058	0.046	-0.0577	0.0043	0.062	3.4e-26	0.3515	143673	0.77	0.23	0.000795899	114.439
	rs12543725	A	G	8	142247979	-0.0231	-0.0014	0.0038	0.0478	1.2e-09	0.9772	139431	0.59	0.41	0.000264961	36.9531
	rs12906125	A	G	15	91427612	-0.0228	0.0136	0.004	0.0529	1.7e-08	0.7977	141281	0.68	0.32	0.000229914	32.4895
	rs13266210	G	A	8	41533514	-0.0308	0.0473	0.0045	0.0585	1.3e-11	0.4186	139429	0.79	0.21	0.000335875	46.8457
	rs134594	T	C	22	29468456	-0.0227	-0.0129	0.004	0.049	1e-08	0.7927	137340	0.35	0.35	0.000234441	32.2052
	rs1351394	C	T	12	66351826	-0.0436	0.0017	0.0037	0.0472	1.9e-32	0.9705	143671	0.49	0.49	0.000965564	138.856
	rs138715366	T	C	7	44246271	-0.2412	0.3282	0.0229	0.4318	7.2e-26	0.4472	132343	0.9911	0.0089	0.000837565	110.937
	rs1411424	A	G	9	113892963	0.0212	0.0413	0.0038	0.047	2.2e-08	0.3795	139428	0.48	0.48	0.000223181	31.1242
	rs1415701	A	G	6	130345835	-0.0253	-0.0411	0.0043	0.0546	2.6e-09	0.4518	143666	0.74	0.26	0.000240905	34.6177
	rs144843919	A	G	17	29037339	-0.066	0.1044	0.0116	0.1653	1.4e-08	0.5277	121357	0.965	0.035	0.00026668	32.3716
	rs17034876	T	C	2	46484310	0.0471	-0.0021	0.0042	0.0529	2.6e-29	0.9687	134460	0.3	0.3	0.000934424	125.758
	rs1819436	C	T	13	78580283	0.0329	-0.013	0.0057	0.0712	6.3e-09	0.8557	138979	0.13	0.13	0.000239656	33.3147
	rs2131354	A	G	4	145599908	0.0259	0.0264	0.0037	0.0473	4.1e-12	0.576301	139431	0.47	0.47	0.000351305	48.9993
	rs2306547	T	C	12	26877885	-0.0211	0.0096	0.0037	0.0473	1.8e-08	0.8394	139432	0.54	0.46	0.000233183	32.5204
	rs2473248	C	T	1	22536643	0.0325	-0.0258	0.0057	0.0612	1e-08	0.6738	139428	0.13	0.13	0.000233113	32.5095
	rs2497304	T	C	10	94492716	-0.0282	-0.0579	0.0037	0.0471	2.6e-14	0.2191	143673	0.52	0.48	0.000404151	58.0883
	rs28530618	G	A	20	31275581	-0.0261	-0.0177	0.0038	0.0472	7.7e-12	0.706801	138162	0.49	0.49	0.000341332	47.1745
	rs2946179	C	T	5	157886627	0.024	0.0262	0.0042	0.0579	1.3e-08	0.651499	143666	0.27	0.27	0.000227233	32.6526
	rs35261542	A	C	6	20675792	-0.0444	-0.0328	0.0041	0.0498	4.4e-27	0.5101	143667	0.73	0.27	0.000815618	117.271
	rs3753639	C	T	1	154986091	0.0306	0.0598	0.0045	0.058	7.3e-12	0.3024	138162	0.76	0.24	0.000334568	46.2393
	rs3780573	A	G	9	98239503	0.0555	-0.1176	0.0064	0.0767	7e-18	0.1252	134750	0.904	0.096	0.00055777	75.2003
	rs41311445	C	A	22	42070374	-0.0445	0.0299	0.0066	0.0688	1.6e-11	0.664099	135729	0.902	0.098	0.000334822	45.4596
	rs4144829	T	C	4	17903654	-0.0341	0.0423	0.0042	0.0503	5.3e-16	0.3995	139426	0.27	0.27	0.000472565	65.918
	rs6016377	T	C	20	39172728	0.0239	-0.0778	0.0039	0.0491	9.5e-10	0.1128	139425	0.57	0.43	0.000269283	37.5544
	rs72480273	C	A	1	161644871	0.0313	-0.0031	0.0051	0.0637	8e-10	0.961	138380	0.83	0.17	0.000272118	37.6654
	rs72833480	A	G	17	45964861	0.0226	-0.0619	0.0041	0.0516	4.6e-08	0.2306	139426	0.71	0.29	0.000217877	30.3839
	rs72851023	T	C	11	2130620	0.0476	-0.0255	0.0075	0.0908	2.9e-10	0.778599	135776	0.927	0.073	0.000296578	40.2796
	rs7402982	G	A	15	99193269	-0.0232	-0.0275	0.0039	0.0481	2.3e-09	0.567599	139423	0.43	0.43	0.000253748	35.3867
	rs740746	A	G	10	115792787	0.0364	-0.0136	0.0042	0.0541	3.8e-18	0.8022	143672	0.27	0.27	0.000522523	75.1101
	rs753381	C	T	20	39797465	-0.0205	-0.0117	0.0037	0.0476	2.8e-08	0.8057	143673	0.45	0.45	0.000213617	30.6972
	rs7575873	G	A	2	23962647	-0.0384	-0.0854	0.0057	0.0805	1.2e-11	0.2885	139425	0.88	0.12	0.00032541	45.3844
	rs79237883	C	T	10	104940946	0.0371	0.0423	0.0067	0.0842	3.5e-08	0.6153	143666	0.92	0.08	0.000213379	30.6614
	rs7964361	A	G	12	102994878	0.0391	0.1053	0.0067	0.0883	4.7e-09	0.233	139428	0.915	0.085	0.000244201	34.0563
	rs798498	G	T	7	2795882	-0.0229	-0.0092	0.004	0.049	1.3e-08	0.8516	139427	0.69	0.31	0.000235018	32.7752
	rs7998537	A	G	13	40662742	-0.0222	-0.0235	0.004	0.0506	3.9e-08	0.641501	139429	0.68	0.32	0.00022087	30.8021
	rs854037	G	A	5	57091783	-0.0268	-0.0647	0.0048	0.0579	2.2e-08	0.2641	139429	0.81	0.19	0.000223531	31.1732
	rs900399	G	A	3	156798732	-0.0523	-0.0507	0.0039	0.0505	2.2e-41	0.3151	143663	0.61	0.39	0.00125022	179.832
Childhood obesity	rs9941349	T	C	16	53825488	0.1978	-0.0138	0.0267	0.0478	1.16e-13	0.7727	13848	NA	NA	NA	NA
	rs4854344	T	G	2	638144	0.2445	0.1521	0.0351	0.064	3.22e-12	0.0174502	13848	NA	NA	NA	NA
	rs6752378	A	C	2	25150116	0.1695	0.0145	0.0262	0.0477	1.05e-10	0.760699	13848	NA	NA	NA	NA
	rs571312	A	C	18	57839769	0.1986	0.0925	0.0309	0.0603	1.25e-10	0.1252	13848	NA	NA	NA	NA
	rs7138803	A	G	12	50247468	0.1672	0.0631	0.0271	0.0485	6.5e-10	0.1936	13848	NA	NA	NA	NA
	rs10913469	C	T	1	177913519	0.1773	0.1028	0.033	0.0624	7.99e-08	0.0991494	13848	NA	NA	NA	NA
	rs13130484	T	C	4	45175691	0.1434	0.0598	0.0272	0.047	1.3e-07	0.2028	13848	NA	NA	NA	NA
Age at menarche	rs10144321	G	A	14	100882405	-0.042	0.0294	0.00661763	0.0512	2.2e-10	0.5652	182416	0.78	0.22	0.000220767	40.2799
	rs10483727	C	T	14	61072875	-0.037	0.0484	0.0057853	0.0514	1.6e-10	0.3464	182416	0.36	0.36	0.000224177	40.9022
	rs10840031	A	G	11	8410621	0.038	0.0074	0.00640637	0.0514	3e-09	0.8854	182416	0.76	0.24	0.00019284	35.1834
	rs10938397	G	A	4	45182527	-0.038	0.0591	0.00592279	0.047	1.4e-10	0.2079	182416	0.57	0.43	0.000225608	41.1633
	rs11022756	C	A	11	13315439	-0.048	0.1073	0.00648108	0.0514	1.3e-13	0.0366303	182416	0.26	0.26	0.000300604	54.8508
	rs11715566	T	C	3	117562436	0.052	-0.0989	0.00563118	0.0477	2.6e-20	0.0380102	182416	0.49	0.49	0.000467242	85.2713
	rs11767400	A	C	7	122160742	0.035	0.0487	0.00629513	0.0551	2.7e-08	0.3769	182416	0.69	0.31	0.00016943	30.9116
	rs12003641	T	C	9	114279497	0.082	-0.0271	0.0105545	0.0902	7.9e-15	0.7641	182416	0.93	0.07	0.000330785	60.3598
	rs12148769	A	G	15	24152094	-0.055	0.1028	0.00975168	0.0923	1.7e-08	0.2656	182416	0.88	0.12	0.000174352	31.8099
	rs12291726	G	A	11	78088210	0.057	0.0201	0.00833291	0.0588	7.9e-12	0.7322	182416	0.89	0.11	0.000256438	46.7898
	rs12598642	G	A	16	69848772	0.044	0.0083	0.00568052	0.0474	9.5e-15	0.8612	182416	0.56	0.44	0.000328794	59.9963
	rs12915845	T	C	15	89042467	-0.035	0.0145	0.00572887	0.0477	1e-09	0.7605	182416	0.58	0.42	0.000204572	37.3244
	rs13179411	T	G	5	133900513	0.06	-0.0391	0.00781324	0.0588	1.6e-14	0.506001	182416	0.84	0.16	0.000323174	58.9706
	rs13215865	T	C	6	56753730	-0.042	0.0324	0.00747216	0.055	1.9e-08	0.5561	182416	0.85	0.15	0.000173168	31.5938
	rs1482853	A	C	3	156798473	-0.038	-0.046	0.00604252	0.0505	3.2e-10	0.3629	182416	0.61	0.39	0.000216757	39.5482
	rs1516883	A	G	9	108907267	-0.091	0.0944	0.00245509	0.0498	1e-200	0.0578203	182416	0.7	0.3	0.00747526	1373.86
	rs1659127	A	G	16	14388305	0.044	0.0035	0.00637166	0.0496	5e-12	0.9431	182416	0.7	0.3	0.000261351	47.6865
	rs16938437	T	C	11	46052575	-0.067	0.1134	0.010348	0.0949	9.5e-11	0.2321	182416	0.95	0.05	0.00022976	41.921
	rs2153127	C	T	6	105348544	-0.077	0.014	0.00207739	0.0475	1e-200	0.768799	182416	0.54	0.46	0.00747522	1373.85
	rs2179786	T	G	6	54753340	-0.039	0.0727	0.00571974	0.0471	9.2e-12	0.1226	182416	0.68	0.32	0.000254802	46.4913
	rs2184968	C	T	6	126760994	-0.036	0.0259	0.00567225	0.0472	2.2e-10	0.5838	182416	0.59	0.41	0.000220768	40.28
	rs2303100	T	C	19	9968434	0.038	-0.0759	0.00568387	0.0472	2.3e-11	0.1079	182416	0.45	0.45	0.000244968	44.6966
	rs2344508	A	G	1	74999713	0.034	0.0197	0.00574719	0.0469	3.3e-09	0.674401	182416	0.44	0.44	0.000191823	34.9979
	rs2687729	G	A	3	127895226	0.044	-0.0323	0.00657492	0.0515	2.2e-11	0.5312	182416	0.77	0.23	0.000245445	44.7837
	rs2947411	G	A	2	614168	-0.052	0.1485	0.0076552	0.0637	1.1e-11	0.0196902	182416	0.13	0.13	0.000252884	46.1412
	rs3115627	G	A	6	29820278	0.038	0.0353	0.00645339	0.0501	3.9e-09	0.4807	182416	0.6	0.4	0.00019004	34.6726
	rs3733632	G	A	4	104640935	0.049	-0.1096	0.00786242	0.0637	4.6e-10	0.0851099	182416	0.77	0.23	0.000212875	38.8396
	rs3743266	C	T	15	60781513	-0.045	-0.0636	0.00623272	0.0561	5.2e-13	0.2571	182416	0.67	0.33	0.000285682	52.1273
	rs3870341	G	A	3	49584745	-0.043	0.0408	0.00644909	0.0584	2.6e-11	0.4846	182416	0.31	0.31	0.000243653	44.4565
	rs4369815	G	T	2	157126964	-0.08	0.009	0.0118876	0.1276	1.7e-11	0.9435	182416	0.95	0.05	0.000248211	45.2884
	rs466639	C	T	1	165394882	0.075	0.0999	0.00870584	0.0677	7e-18	0.1398	182416	0.13	0.13	0.000406688	74.2158
	rs4840086	G	A	6	100208438	-0.036	0.0086	0.00562028	0.0478	1.5e-10	0.8576	182416	0.52	0.48	0.000224868	41.0284
	rs618678	T	C	1	44133299	-0.034	-0.0152	0.00614814	0.0492	3.2e-08	0.757501	182416	0.67	0.33	0.000167623	30.582
	rs633715	C	T	1	177852580	-0.051	0.1063	0.00725	0.0563	2e-12	0.0589101	182416	0.8	0.2	0.000271196	49.4834
	rs6694738	A	C	1	243715210	-0.044	0.0026	0.00788477	0.0623	2.4e-08	0.9669	182416	0.82	0.18	0.000170683	31.1403
	rs6747380	A	G	2	56587749	0.065	-0.007	0.00765776	0.0534	2.1e-17	0.8952	182416	0.83	0.17	0.000394811	72.0474
	rs6758290	C	T	2	105864826	-0.04	0.1284	0.00632213	0.048	2.5e-10	0.00751	182416	0.49	0.49	0.000219399	40.0303
	rs6770162	A	G	3	24711013	0.036	0.0448	0.00573308	0.0476	3.4e-10	0.346	182416	0.56	0.44	0.000216109	39.4298
	rs6933660	A	C	6	151803754	-0.036	0.0198	0.00633127	0.0503	1.3e-08	0.693999	182416	0.7	0.3	0.000177208	32.331
	rs7103411	T	C	11	27700125	-0.043	0.0212	0.00705591	0.0624	1.1e-09	0.7339	182416	0.22	0.22	0.000203554	37.1386
	rs7119712	A	G	11	101427771	-0.041	-0.0693	0.00644518	0.0535	2e-10	0.1952	182416	0.81	0.19	0.000221788	40.4662
	rs740077	C	A	5	137760083	-0.046	-0.0122	0.00704498	0.0553	6.6e-11	0.8256	182416	0.79	0.21	0.000233664	42.6335
	rs7642134	G	A	3	86916882	0.038	-0.0454	0.0059124	0.0484	1.3e-10	0.3484	182416	0.44	0.44	0.000226401	41.3081
	rs7821178	A	C	8	78093837	-0.045	-0.0048	0.00619621	0.0531	3.8e-13	0.9273	182416	0.59	0.41	0.000289058	52.7434
	rs7853970	C	T	9	86715566	-0.037	0.0032	0.0062595	0.0471	3.4e-09	0.9462	182416	0.43	0.43	0.000191504	34.9397
	rs7944630	A	G	11	122838844	0.047	-0.007	0.005728	0.0483	2.3e-16	0.8852	182416	0.43	0.43	0.000368949	67.3263
	rs852069	G	A	20	17122593	0.036	0.0544	0.00590728	0.0494	1.1e-09	0.2706	182416	0.38	0.38	0.000203553	37.1386
	rs888345	A	G	8	140646990	-0.044	-0.0986	0.00731517	0.0521	1.8e-09	0.0583606	182416	0.18	0.18	0.000198293	36.1786
	rs895526	C	T	2	200162425	0.044	0.0443	0.00755322	0.0715	5.7e-09	0.5361	182416	0.2	0.2	0.000185993	33.9341
	rs913588	A	G	9	7174673	-0.034	0.0461	0.00568343	0.0471	2.2e-09	0.3274	182416	0.45	0.45	0.00019615	35.7876
	rs9565073	C	T	13	74643919	0.034	0.0142	0.00588074	0.0489	7.4e-09	0.7712	182416	0.48	0.48	0.000183211	33.4264
	rs9635759	A	G	17	49613785	0.058	-0.001	0.00636151	0.0503	7.7e-20	0.984	182416	0.67	0.33	0.000455486	83.1248
	rs9647570	G	T	5	167370263	0.046	-0.0615	0.00842712	0.0657	4.8e-08	0.349	182416	0.88	0.12	0.000163314	29.7956
	rs9997604	C	A	4	28752932	0.039	-0.0719	0.00651099	0.055	2.1e-09	0.1907	182416	0.3	0.3	0.000196647	35.8782
